# Supplementary material for: Lipids in Psychiatric Disorders: Functional and Potential Diagnostic Role as Blood Biomarkers
Source: Metabolites. 2024 Jan 23;14(2):80. doi: 10.3390/metabo14020080 (PMC10890164; doi:10.3390/metabo14020080)
Supplement: Supplementary file 1 [file metabolites-14-00080-s001.zip]

Archive with 1 entries (1 files):
- metabolites-2737554-supplementary.pdf
